# Supplementary material for: Alterations in the gut virome of children with allergic rhinitis: enrichment of pro-inflammatory bacteriophages and depletion of fungal viruses
Source: Microbiol Spectr. 2026 Feb 27;14(4):e03276-25. doi: 10.1128/spectrum.03276-25 (PMC13055213; doi:10.1128/spectrum.03276-25)
Supplement: Table S1 — Relative abundance of viral phyla in AR and HC children. [file spectrum.03276-25-s0001.xlsx]

## Sheet: Table S1
Table S1: Relative abundance of viral phyla in allergic rhinitis (AR) and healthy control (HC) children
Name	AR-Mean(%)	AR-Sd(%)	HC-Mean(%)	HC-Sd(%)	Pvalue	Fold Change	Corrected pvalue	Lower ci	Upper ci	Effectsize
p__Uroviricota	66.7621	13.9032	65.3325	17.6357	0.9569		0.9569	-9.016	12.41	1.429
p__unclassified_d__Viruses	31.5382	14.1202	33.2607	18.1118	0.8997		0.9569	-12.77	9.247	-1.722
p__Hofneiviricota	1.28517	1.51913	1.23974	1.60728	0.8712		0.9569	-1.033	1.043	0.0454
p__Phixviricota	0.336153	0.756913	0.141345	0.206835	0.6787		0.9569	-0.0945	0.6154	0.1948
p__Kitrinoviricota	0.068369	0.233743	1.4E-5	5.8E-5	0.4927		0.9569	-2.8e-05	0.2051	0.06836
p__Lenarviricota	0	0	0.019703	0.067515	0.01097		0.1097	-0.05443	-0.000328	-0.0197
p__Cressdnaviricota	0.010048	0.01746	0.004654	0.0083	0.7906		0.9569	-0.002933	0.01534	0.005395
p__Nucleocytoviricota	0	0	0.000526	0.002169	0.3631		0.9077	-0.001578	0	-0.000526
p__Artverviricota	0	0	0.00046	0.001897	0.3631		0.9077	-0.00138	0	-0.00046
p__Dividoviricota	0	0	0.000373	0.001538	0.3631		0.9077	-0.001119	0	-0.000373
