# Supplementary material for: Alterations in the gut virome of children with allergic rhinitis: enrichment of pro-inflammatory bacteriophages and depletion of fungal viruses
Source: Microbiol Spectr. 2026 Feb 27;14(4):e03276-25. doi: 10.1128/spectrum.03276-25 (PMC13055213; doi:10.1128/spectrum.03276-25)
Supplement: Table S2 — Relative abundance of viral families in AR and HC children. [file spectrum.03276-25-s0002.xlsx]

## Sheet: Table S2
Table S2: Relative abundance of viral families in allergic rhinitis (AR) and healthy control (HC) children
Name	AR-Mean(%)	AR-Sd(%)	HC-Mean(%)	HC-Sd(%)	Pvalue	Fold Change	Corrected pvalue	Lower ci	Upper ci	Effectsize
f__unclassified_c__Caudoviricetes	64.7801	14.1411	63.1504	18.9601	0.7053		0.9388	-8.916	12.8	1.63
f__unclassified_d__Viruses	31.5382	14.1202	33.2607	18.1118	0.8997		0.9388	-12.97	9.204	-1.723
f__Inoviridae	1.28517	1.51913	1.23974	1.60728	0.8712		0.9388	-0.9817	1.075	0.04538
f__unclassified_o__Crassvirales	0.897615	2.00728	0.541072	1.11837	0.8427		0.9388	-0.7167	1.618	0.3566
f__Intestiviridae	0.350448	1.02659	0.597069	1.60291	0.2043		0.7161	-1.211	0.5693	-0.2467
f__Herelleviridae	0.352003	0.508194	0.248289	0.290909	0.6525		0.9388	-0.1362	0.4121	0.1037
f__Microviridae	0.336153	0.756913	0.141345	0.206835	0.6787		0.9388	-0.09	0.6182	0.1948
f__Suoliviridae	0.150863	0.288099	0.29946	0.688723	0.7638		0.9388	-0.5122	0.1589	-0.1486
f__Crevaviridae	0	0	0.430208	1.74098	0.1771		0.7161	-1.283	0	-0.4302
f__Steigviridae	0.175906	0.441847	0.001232	0.005081	0.06469		0.5985	0.001204	0.4366	0.1746
f__Flaviviridae	0.068369	0.233743	1.4E-5	5.8E-5	0.4927		0.8286	-2.8e-05	0.195	0.06836
f__Peduoviridae	0.031773	0.112114	0.018314	0.047874	1		1	-0.03087	0.07812	0.01346
f__Guelinviridae	0.00217	0.004502	0.037403	0.134393	0.3879		0.7161	-0.1012	0.000877	-0.03523
f__Mitoviridae	0	0	0.019703	0.067515	0.01097		0.2634	-0.05365	-0.000338	-0.0197
f__unclassified_p__Cressdnaviricota	0.010048	0.01746	0.004654	0.0083	0.7906		0.9388	-0.002946	0.01578	0.005395
f__Ackermannviridae	0.012483	0.041423	0.001209	0.003673	0.07481		0.5985	-0.000978	0.0327	0.01127
f__Aliceevansviridae	0.007233	0.02705	0.006097	0.016797	0.5178		0.8286	-0.01252	0.01835	0.001136
f__Kyanoviridae	0	0	0.001689	0.006965	0.3631		0.7161	-0.005068	0	-0.001689
f__Straboviridae	0.001336	0.005346	0	0	0.332		0.7161	0	0.004009	0.001336
f__Mimiviridae	0	0	0.000526	0.002169	0.3631		0.7161	-0.001578	0	-0.000526
f__Retroviridae	0	0	0.00046	0.001897	0.3631		0.7161	-0.00138	0	-0.00046
f__Matshushitaviridae	0	0	0.000373	0.001538	0.3631		0.7161	-0.001119	0	-0.000373
f__Drexlerviridae	0.000143	0.000571	0	0	0.332		0.7161	0	0.000428	0.000143
f__Autographiviridae	0	0	2.2E-5	9.0E-5	0.3631		0.7161	-6.6e-05	0	-2.2e-05
