# Supplementary material for: Alterations in the gut virome of children with allergic rhinitis: enrichment of pro-inflammatory bacteriophages and depletion of fungal viruses
Source: Microbiol Spectr. 2026 Feb 27;14(4):e03276-25. doi: 10.1128/spectrum.03276-25 (PMC13055213; doi:10.1128/spectrum.03276-25)
Supplement: Table S3 — Relative abundance of viral genera in AR and HC children. [file spectrum.03276-25-s0003.xlsx]

## Sheet: Table S3
Table S3: Relative abundance of viral genera in allergic rhinitis (AR) and healthy control (HC) children
Name	AR-Mean(%)	AR-Sd(%)	HC-Mean(%)	HC-Sd(%)	Pvalue	Fold Change	Corrected pvalue	Lower ci	Upper ci	Effectsize
g__unclassified_c__Caudoviricetes	64.4837	14.0941	62.8795	18.8489	0.843		1	-9.645	12.94	1.604
g__unclassified_d__Viruses	31.5382	14.1202	33.2607	18.1118	0.8997		1	-12.57	9.169	-1.722
g__unclassified_f__Inoviridae	1.2841	1.51935	1.23551	1.60771	0.8712		1	-1.003	1.068	0.04857
g__unclassified_o__Crassvirales	0.897615	2.00728	0.541072	1.11837	0.8427		1	-0.5984	1.59	0.3565
g__Carjivirus	0.350448	1.02659	0.475184	1.58285	0.5033		0.7819	-1.035	0.7009	-0.1247
g__unclassified_f__Herelleviridae	0.351196	0.508365	0.248251	0.290895	0.6525		0.8901	-0.1481	0.4038	0.103
g__unclassified_f__Microviridae	0.336153	0.756913	0.141345	0.206835	0.6787		0.8946	-0.08075	0.6115	0.1948
g__Junduvirus	0	0	0.422654	1.74265	0.3631		0.6318	-1.268	0	-0.4227
g__Afonbuvirus	0.098771	0.276298	0.210078	0.653246	0.665		0.8901	-0.4696	0.1568	-0.1113
g__Skunavirus	0.126216	0.461546	0.011136	0.042861	0.3879		0.6489	-0.021	0.3564	0.1151
g__Punavirus	0.050894	0.202719	0.077771	0.198882	0.9487		1	-0.1532	0.1184	-0.02687
g__Jahgtovirus	0	0	0.106019	0.430586	0.1771		0.6318	-0.3151	0	-0.106
g__Kahnovirus	0.089053	0.35098	0	0	0.07102		0.6318	0	0.2658	0.08905
g__Taranisvirus	0.062672	0.120952	0.014071	0.051594	0.04534		0.6318	-0.006053	0.1219	0.0486
g__Blohavirus	0.025048	0.100192	0.05076	0.184909	0.357		0.6318	-0.1388	0.0501	-0.02571
g__Kehishuvirus	0.074149	0.296595	3.2E-5	0.000131	0.9653		1	-6.4e-05	0.2224	0.07409
g__Lughvirus	0.001982	0.006861	0.066928	0.275952	0.1749		0.6318	-0.2007	0.005179	-0.06496
g__Hepacivirus	0.068369	0.233743	1.4E-5	5.8E-5	0.4927		0.7794	-2.8e-05	0.195	0.06836
g__Lambdavirus	0.004369	0.011678	0.052926	0.125119	0.251		0.6318	-0.1139	0.001909	-0.04856
g__Culoivirus	0.022857	0.090542	0.018403	0.068995	0.9747		1	-0.04415	0.06465	0.00446
g__unclassified_f__Guelinviridae	0.00217	0.004502	0.037403	0.134393	0.3879		0.6489	-0.1015	0.000715	-0.03523
g__Peduovirus	0.024272	0.091549	0.008928	0.032143	0.6913		0.8977	-0.02249	0.06858	0.01534
g__Lederbergvirus	0.027032	0.105435	0.001436	0.004628	0.8799		1	-0.002581	0.07936	0.02559
g__Mushuvirus	0.005695	0.014866	0.021866	0.04124	0.7398		0.9328	-0.03865	0.002331	-0.01617
g__Endlipuvirus	0	0	0.015866	0.065416	0.3631		0.6318	-0.04759	0	-0.01586
g__unclassified_p__Cressdnaviricota	0.010048	0.01746	0.004654	0.0083	0.7906		0.9688	-0.003139	0.01555	0.005394
g__unclassified_f__Ackermannviridae	0.012483	0.041423	0.001209	0.003673	0.07481		0.6318	-0.001094	0.03247	0.01127
g__unclassified_f__Mitoviridae	0	0	0.011764	0.044844	0.02259		0.6318	-0.03414	-0.000154	-0.01177
g__Buchavirus	0	0	0.01149	0.047216	0.1771		0.6318	-0.03443	0	-0.01149
g__Mahlunavirus	0.008801	0.035202	0.000637	0.002628	0.9653		1	-0.001275	0.0264	0.008162
g__Kingevirus	0	0	0.007553	0.031143	0.3631		0.6318	-0.02266	0	-0.007553
g__Cohcovirus	0.002935	0.011739	0.003857	0.015901	1		1	-0.01157	0.008806	-0.000921
g__Moineauvirus	0.006639	0.025395	0.000106	0.000312	0.3219		0.6318	-0.000103	0.01946	0.006532
g__Aguilavirus	0.001627	0.006427	0.004747	0.019301	0.4375		0.7181	-0.01409	0.004762	-0.00312
g__Stockinghallvirus	0.001392	0.00544	0.004947	0.011687	0.1631		0.6318	-0.009927	0.001711	-0.003555
g__unclassified_f__Aliceevansviridae	0.000217	0.000446	0.005991	0.016517	0.86		1	-0.01469	0.000146	-0.005774
g__Oengusvirus	0.004418	0.015447	0.001588	0.00494	0.6034		0.8897	-0.00298	0.01163	0.00283
g__Quadragintavirus	0.005555	0.020728	0.000292	0.001204	0.4927		0.7794	-0.000584	0.01631	0.005264
g__Toutatisvirus	0.00543	0.014263	0.000356	0.001333	0.5254		0.802	-0.000503	0.01329	0.005075
g__Inovirus	0.001063	0.00383	0.004234	0.017457	0.5881		0.8821	-0.0127	0.002876	-0.003171
g__Birpovirus	0.00026	0.001041	0.004487	0.013629	0.3248		0.6318	-0.01194	0.000476	-0.004226
g__Mitovirus	0	0	0.004644	0.012848	0.01097		0.6318	-0.01185	-0.000194	-0.004644
g__Mahstovirus	0.003904	0.015617	0.000563	0.002322	0.9653		1	-0.001689	0.01171	0.003341
g__Eponavirus	0.000476	0.001903	0.003844	0.015848	1		1	-0.01153	0.001427	-0.003368
g__Jouyvirus	0.000263	0.00089	0.003893	0.014651	0.6236		0.8901	-0.0109	0.000389	-0.003629
g__Eganvirus	1.2E-5	4.9E-5	0.003762	0.01551	1		1	-0.01129	3.7E-5	-0.00375
g__Duamitovirus	0	0	0.003295	0.010338	0.04538		0.6318	-0.008375	-8.9e-05	-0.003295
g__Lentavirus	0	0	0.002754	0.008978	0.0897		0.6318	-0.007648	0	-0.002754
g__Biseptimavirus	0.001909	0.00761	0	0	0.1508		0.6318	0	0.005719	0.001908
g__Gibbetvirus	0	0	0.001689	0.006965	0.3631		0.6318	-0.005068	0	-0.001689
g__Brigitvirus	0	0	0.001481	0.004226	0.1771		0.6318	-0.003806	0	-0.001481
g__Pleetrevirus	0.001277	0.005106	6.1E-5	0.000202	0.6648		0.8901	-0.000144	0.003831	0.001216
g__Chrysonvirus	0.001336	0.005346	0	0	0.332		0.6318	0	0.004009	0.001336
g__Chopinvirus	0.00092	0.003678	0.000312	0.001286	0.9653		1	-0.000936	0.002758	0.000607
g__Canhaevirus	0.000862	0.003449	0.000365	0.001051	0.6648		0.8901	-0.000731	0.002588	0.000497
g__Kochikohdavirus	0.000808	0.002816	3.8E-5	8.4E-5	0.7684		0.955	-2.7e-05	0.00225	0.00077
g__Haetaevirus	0.000715	0.002634	0	0	0.1508		0.6318	0	0.002091	0.000716
g__Kenyattavirus	0	0	0.000676	0.002786	0.3631		0.6318	-0.002028	0	-0.000676
g__Tsamsavirus	0	0	0.000663	0.002735	0.3631		0.6318	-0.001991	0	-0.000664
g__Cequinquevirus	0	0	0.000651	0.002684	0.3631		0.6318	-0.001954	0	-0.000651
g__Denvervirus	0.000222	0.00059	0.000424	0.001285	0.7291		0.9328	-0.000861	0.000387	-0.000203
g__Kwaitsingvirus	0	0	0.000555	0.001998	0.0897		0.6318	-0.001573	0	-0.000555
g__Orchidvirus	0	0	0.000486	0.002006	0.3631		0.6318	-0.001946	0	-0.000487
g__Reipivirus	0.000388	0.001008	9.7E-5	0.000401	0.2945		0.6318	-0.00013	0.000865	0.00029
g__unclassified_f__Retroviridae	0	0	0.00046	0.001897	0.3631		0.6318	-0.00138	0	-0.00046
g__Luckybarnesvirus	0	0	0.000438	0.001805	0.3631		0.6318	-0.001314	0	-0.000438
g__Abouovirus	0	0	0.000415	0.001709	0.3631		0.6318	-0.001244	0	-0.000415
g__Montyvirus	0	0	0.000389	0.001605	0.3631		0.6318	-0.001168	0	-0.000389
g__Brussowvirus	0.000377	0.001508	0	0	0.332		0.6318	0	0.001131	0.000377
g__Hukuchivirus	0	0	0.000373	0.001538	0.3631		0.6318	-0.001119	0	-0.000373
g__unclassified_f__Mimiviridae	0	0	0.000296	0.00122	0.3631		0.6318	-0.000888	0	-0.000296
g__Vedamuthuvirus	0	0	0.000267	0.001103	0.3631		0.6318	-0.000802	0	-0.000267
g__Phietavirus	0.000258	0.001032	0	0	0.332		0.6318	0	0.000774	0.000258
g__Felixounavirus	0	0	0.000244	0.001008	0.3631		0.6318	-0.000733	0	-0.000244
g__Tinduovirus	0	0	0.000243	0.001003	0.3631		0.6318	-0.00073	0	-0.000243
g__Mimivirus	0	0	0.00023	0.000949	0.3631		0.6318	-0.00069	0	-0.00023
g__unclassified_f__Peduoviridae	0.000118	0.000472	9.3E-5	0.000263	0.6648		0.8901	-0.000191	0.00031	2.5E-5
g__Evevirus	0	0	0.000195	0.000802	0.3631		0.6318	-0.000584	0	-0.000195
g__Hanrivervirus	0.000143	0.000571	0	0	0.332		0.6318	0	0.000428	0.000143
g__Uetakevirus	0	0	0.000124	0.000513	0.3631		0.6318	-0.000373	0	-0.000124
g__Oshimavirus	0	0	0.000124	0.000513	0.3631		0.6318	-0.000373	0	-0.000124
g__Aurodevirus	0.000117	0.000469	0	0	0.332		0.6318	0	0.000351	0.000117
g__Getseptimavirus	0	0	4.9E-5	0.000201	0.3631		0.6318	-0.000146	0	-4.9e-05
g__Elveevirus	3.6E-5	0.000143	0	0	0.332		0.6318	0	0.000107	3.6E-5
g__Besingivirus	1.3E-5	5.2E-5	2.1E-5	8.8E-5	1		1	-6.4e-05	3.9E-5	-8e-06
g__Teetrevirus	0	0	2.2E-5	9.0E-5	0.3631		0.6318	-6.6e-05	0	-2.2e-05
g__Traversvirus	0	0	1.1E-5	4.4E-5	0.3631		0.6318	-3.2e-05	0	-1.1e-05
