# Supplementary material for: Alterations in the gut virome of children with allergic rhinitis: enrichment of pro-inflammatory bacteriophages and depletion of fungal viruses
Source: Microbiol Spectr. 2026 Feb 27;14(4):e03276-25. doi: 10.1128/spectrum.03276-25 (PMC13055213; doi:10.1128/spectrum.03276-25)
Supplement: Table S4 — KEGG Level 1 pathway abundances in the gut virome of AR and HC children [file spectrum.03276-25-s0004.xlsx]

## Sheet: Table S4
Table S4: KEGG Level 1 pathway abundances in the gut virome of AR and HC children
Name	AR-Mean(%)	AR-Sd(%)	HC-Mean(%)	HC-Sd(%)	Pvalue	Fold Change	Corrected pvalue	Lower ci	Upper ci	Effectsize
Metabolism	32.7387	9.68883	33.6361	7.87407	0.677	0.97332	0.8094	-7.35	5.178	-0.8966
Genetic Information Processing	22.3606	5.75643	20.7916	7.21023	0.5538	1.07547	0.8094	-3.549	6.018	1.57
Cellular Processes	17.6986	7.96756	18.6769	6.96166	0.8094	0.94762	0.8094	-5.902	4.218	-0.9782
Organismal Systems	11.1125	4.74467	12.2796	5.93066	0.6452	0.90495	0.8094	-4.864	2.739	-1.168
Human Diseases	10.3317	7.72443	7.85362	3.79567	0.614	1.31553	0.8094	-1.428	7.548	2.478
Environmental Information Processing	5.75797	4.28386	6.76224	4.17165	0.4967	0.85149	0.8094	-3.835	2.078	-1.005
