# Supplementary material for: Alterations in the gut virome of children with allergic rhinitis: enrichment of pro-inflammatory bacteriophages and depletion of fungal viruses
Source: Microbiol Spectr. 2026 Feb 27;14(4):e03276-25. doi: 10.1128/spectrum.03276-25 (PMC13055213; doi:10.1128/spectrum.03276-25)
Supplement: Table S5 — KEGG Level 2 pathway abundances in the gut virome of AR and HC children. [file spectrum.03276-25-s0005.xlsx]

## Sheet: Table S5
Table S5: KEGG Level 2 pathway abundances in the gut virome of AR and HC children
Name	AR-Mean(%)	AR-Sd(%)	HC-Mean(%)	HC-Sd(%)	Pvalue	Fold Change	Corrected pvalue	Lower ci	Upper ci	Effectsize
Global and overview maps	21.1064	4.78386	21.2248	3.75062	0.7756	0.99442	0.9752	-3.072	3.078	-0.1181
Replication and repair	11.7974	3.32812	9.72826	4.96072	0.09135	1.21269	0.7207	-0.842	4.793	2.069
Cell growth and death	9.62001	4.72444	8.73237	4.02388	0.7093	1.10165	0.9752	-2.208	3.968	0.8875
Aging	7.36101	3.74616	8.18555	4.29921	0.5836	0.89927	0.9752	-3.489	2.138	-0.8242
Metabolism of cofactors and vitamins	6.7961	2.43445	4.79382	2.69767	0.08324	1.41768	0.7207	0.2531	3.771	2.002
Nucleotide metabolism	5.60753	4.07696	5.59236	4.49477	0.9127	1.00271	0.9752	-3.029	2.888	0.01483
Carbohydrate metabolism	4.30456	2.15635	6.07537	3.62117	0.2114	0.70853	0.7207	-4.005	0.2166	-1.771
Amino acid metabolism	4.54415	2.16947	5.71486	2.57921	0.2826	0.79515	0.8137	-2.912	0.6153	-1.171
Xenobiotics biodegradation and metabolism	2.47513	3.28578	3.39902	4.36558	0.3028	0.72819	0.8137	-3.743	1.748	-0.9241
Cellular community - prokaryotes	2.13666	2.85946	3.12768	2.17834	0.06877	0.68314	0.7207	-2.813	1.034	-0.9909
Energy metabolism	2.81552	2.33313	2.37193	1.49546	0.7422	1.18701	0.9752	-0.8462	1.886	0.4437
Cancer: overview	2.71001	1.97374	2.43889	1.78603	0.6452	1.11117	0.9752	-1.066	1.576	0.2713
Signal transduction	2.49805	1.15863	2.61691	2.02181	0.5836	0.95458	0.9752	-1.308	0.9521	-0.1189
Membrane transport	1.71884	2.37764	2.06033	1.92461	0.3925	0.83425	0.8716	-1.691	1.313	-0.3414
Drug resistance: antimicrobial	2.25263	1.75141	1.48308	1.72269	0.1541	1.51889	0.7207	-0.5193	2.039	0.7696
Translation	0.73845	0.53969	2.12468	2.02507	0.05644	0.34756	0.7207	-2.455	-0.4395	-1.386
Lipid metabolism	1.59827	1.49954	0.97858	1.05494	0.174	1.63325	0.7207	-0.2648	1.676	0.6197
Glycan biosynthesis and metabolism	0.89089	0.72269	1.36859	1.97523	0.8606	0.65095	0.9752	-1.551	0.4007	-0.4778
Biosynthesis of other secondary metabolites	1.09363	1.62019	1.07822	2.84731	0.3687	1.0143	0.8716	-1.639	1.482	0.01554
Drug resistance: antineoplastic	1.18179	2.02394	0.76689	1.24352	0.9127	1.54102	0.9752	-0.6816	1.763	0.4149
Folding sorting and degradation	0.87909	1.2436	0.99348	0.63606	0.1958	0.88486	0.7207	-0.7492	0.6368	-0.1143
Metabolism of terpenoids and polyketides	0.77987	0.44352	0.82624	0.73801	0.8094	0.94388	0.9752	-0.4653	0.3715	-0.04634
Information processing in viruses	0.82356	1.22051	0.65198	1.23129	0.3028	1.26317	0.8137	-0.6787	1.113	0.1717
Metabolism of other amino acids	0.55347	0.40929	0.65191	0.58738	0.8436	0.849	0.9752	-0.4599	0.2144	-0.0984
Infectious disease: bacterial	0.64363	0.6428	0.461	0.69406	0.5106	1.39616	0.9752	-0.3053	0.6252	0.1826
Cell motility	0.60734	1.1249	0.4951	0.63225	1	1.22671	1	-0.4285	0.8455	0.1122
Transcription	0.75071	2.42628	0.22942	0.67059	0.9123	3.2722	0.9752	-0.4004	2.043	0.5213
Transport and catabolism	0.31146	0.71505	0.55473	1.57725	0.9298	0.56146	0.9752	-1.229	0.4585	-0.2433
Neurodegenerative disease	0.31738	0.55588	0.53521	1.5602	0.614	0.593	0.9752	-1.165	0.4056	-0.2179
Chromosome	0.22521	0.43989	0.07724	0.14397	0.1956	2.91564	0.7207	-0.03696	0.4077	0.148
Digestive system	0.12865	0.14828	0.12333	0.17775	0.9286	1.04312	0.9752	-0.1088	0.1191	0.00532
Endocrine system	0.15274	0.33787	0.07615	0.09485	0.5243	2.00574	0.9752	-0.07543	0.2743	0.07662
Cardiovascular disease	0.16206	0.31863	0.06352	0.05799	1	2.5514	1	-0.02837	0.2968	0.09852
Infectious disease: viral	0.09188	0.13363	0.12618	0.2416	0.6918	0.72815	0.9752	-0.1774	0.09546	-0.03429
Immune system	0.15148	0.44521	0.04597	0.07726	0.4626	3.29527	0.9473	-0.05223	0.3743	0.1055
Endocrine and metabolic disease	0.11771	0.19197	0.07063	0.07444	0.6492	1.66651	0.9752	-0.05266	0.1584	0.04708
Infectious disease: parasitic	0.00034	0.00124	0.06463	0.23065	0.2179	0.00533	0.7207	-0.18	0.00019	-0.06429
Immune disease	0.03816	0.13759	0.01698	0.06657	0.7716	2.24691	0.9752	-0.04999	0.1142	0.02118
Excretory system	0.01829	0.05945	0.03143	0.05224	0.3776	0.58182	0.8716	-0.04917	0.03163	-0.01314
Cellular community - eukaryotes	0	0	0.03051	0.11669	0.06221	0	0.7207	-0.09042	-0.00015	-0.03051
Circulatory system	0	0	0.00475	0.01385	0.2122	0	0.7207	-0.01282	0	-0.00475
Environmental adaptation	0	0	0.00475	0.01385	0.2122	0	0.7207	-0.0127	0	-0.00475
Nervous system	0	0	0.00271	0.01085	0.4054	0	0.8716	-0.00814	0	-0.00271
