# Supplementary material for: Alterations in the gut virome of children with allergic rhinitis: enrichment of pro-inflammatory bacteriophages and depletion of fungal viruses
Source: Microbiol Spectr. 2026 Feb 27;14(4):e03276-25. doi: 10.1128/spectrum.03276-25 (PMC13055213; doi:10.1128/spectrum.03276-25)
Supplement: Table S6 — KEGG Level 3 pathway analysis showing nominally different functions between AR and HC viromes. [file spectrum.03276-25-s0006.xlsx]

## Sheet: Table S6
Table S6: KEGG Level 3 pathway analysis showing nominally different functions between AR and HC viromes
Name	AR-Mean(%)	AR-Sd(%)	HC-Mean(%)	HC-Sd(%)	Pvalue	Fold Change	Corrected pvalue	Lower ci	Upper ci	Effectsize
Metabolic pathways	15.4812	3.37615	15.2616	3.04821	0.8358		1	-2.167	2.398	0.2196
Cell cycle - Caulobacter	6.29872	3.50673	6.33718	3.15087	0.8358		1	-2.136	2.369	-0.03865
Longevity regulating pathway - worm	4.88634	2.91823	5.87883	3.20152	0.3964		0.9705	-3.103	1.275	-0.9925
DNA replication	5.36449	2.71547	4.47998	2.01177	0.3		0.9705	-0.7974	2.448	0.8848
Biosynthesis of secondary metabolites	4.97297	2.12123	4.33145	1.78415	0.3964		0.9705	-0.687	1.998	0.6415
Homologous recombination	4.59795	2.11496	4.65371	2.57222	0.6647		0.9705	-1.758	1.471	-0.05592
Nucleotide metabolism	3.71651	3.30121	3.70371	3.2992	0.9549		1	-2.436	2.306	0.01287
Mismatch repair	4.03448	1.69743	2.90157	1.012	0.03646		0.9705	0.2333	2.067	1.133
Pyrimidine metabolism	3.60844	3.30715	3.05681	3.3263	0.8065		1	-1.724	2.714	0.5518
Biosynthesis of cofactors	2.58835	1.64135	2.65029	1.90764	0.9549		1	-1.239	1.076	-0.06198
Microbial metabolism in diverse environments	2.79388	1.53946	2.04601	1.10223	0.2503		0.9705	-0.1374	1.666	0.7479
Cysteine and methionine metabolism	2.12496	1.51283	2.28436	1.8406	0.8065		1	-1.366	0.9266	-0.1594
Drug metabolism - other enzymes	1.47578	2.13113	2.32837	3.27689	0.2744		0.9705	-2.81	0.8779	-0.8529
Biosynthesis of amino acids	1.31438	0.92538	2.07186	1.8253	0.1366		0.9705	-1.824	0.09398	-0.7575
One carbon pool by folate	2.35094	2.70295	0.96716	0.90494	0.2828		0.9705	0.1164	2.798	1.384
MicroRNAs in cancer	1.7487	1.48986	1.42996	1.1059	0.6647		0.9705	-0.5524	1.209	0.3188
Two-component system	1.54804	0.97849	1.4949	0.92892	0.7774		1	-0.5932	0.6794	0.05314
Carbon metabolism	1.0716	0.87138	1.42915	1.22672	0.4178		0.9705	-1.111	0.3469	-0.3575
Purine metabolism	1.11394	1.4909	1.35124	1.26091	0.5847		0.9705	-1.151	0.682	-0.2373
Sulfur metabolism	1.46393	1.75432	0.83518	0.94686	0.3758		0.9705	-0.2921	1.66	0.6288
Nucleotide excision repair	0.93813	0.67358	1.24457	1.75621	0.3365		0.9705	-1.201	0.4907	-0.3064
Biofilm formation - Vibrio cholerae	1.00042	1.88636	1.15119	1.66279	0.6376		0.9705	-1.301	1.045	-0.1508
Glyoxylate and dicarboxylate metabolism	0.62098	0.63276	1.52767	1.96177	0.04785		0.9705	-1.964	-0.06442	-0.9067
Cationic antimicrobial peptide (CAMP) resistance	1.44893	1.32536	0.47116	0.30783	0.00788		0.7099	0.3586	1.675	0.9778
Antifolate resistance	1.37059	2.61286	0.50501	0.82934	0.5591		0.9705	-0.2765	2.227	0.8656
Base excision repair	0.63129	0.56612	1.12734	2.00827	0.4509		0.9705	-1.494	0.4243	-0.4961
Starch and sucrose metabolism	0.59938	0.56575	0.95817	1.08168	0.6923		0.9705	-0.9559	0.2653	-0.3588
Bacterial secretion system	0.86959	1.85263	0.61599	0.58264	0.4856		0.9705	-0.4438	1.323	0.2536
Quorum sensing	0.41862	0.42807	1.04113	0.913	0.01356		0.7099	-1.153	-0.1466	-0.6226
Porphyrin metabolism	0.51216	0.45863	0.89848	1.18087	0.7203		0.9893	-1.013	0.1517	-0.3863
Ribosome	0.35614	0.33903	1.04868	1.41152	0.1365		0.9705	-1.353	-0.05784	-0.6925
Amino sugar and nucleotide sugar metabolism	0.62606	0.89024	0.73998	0.65723	0.2067		0.9705	-0.6207	0.4845	-0.1139
Pantothenate and CoA biosynthesis	0.84614	1.13202	0.24626	0.26249	0.06731		0.9705	0.1445	1.199	0.5999
Mycolic acid biosynthesis	0.81124	1.1433	0.24084	0.26539	0.08609		0.9705	0.08962	1.17	0.5704
Pentose phosphate pathway	0.61532	0.80682	0.43062	0.57646	0.4856		0.9705	-0.2831	0.7013	0.1847
ABC transporters	0.3222	0.30726	0.64716	1.13454	0.6238		0.9705	-0.9407	0.1168	-0.325
Nicotinate and nicotinamide metabolism	0.29205	0.27243	0.63533	0.75843	0.5844		0.9705	-0.7437	0.0111	-0.3433
Virion - Bacteriophage lambda	0.33173	0.57852	0.49413	0.96478	0.7487		0.995	-0.7041	0.3319	-0.1625
Biosynthesis of various plant secondary metabolites	0.24614	0.84201	0.56805	1.84082	0.6349		0.9705	-1.443	0.5275	-0.3219
Aminoacyl-tRNA biosynthesis	0.26169	0.26127	0.55177	0.62491	0.3		0.9705	-0.6474	0.01387	-0.2901
Phenylalanine tyrosine and tryptophan biosynthesis	0.41363	0.38148	0.38042	0.49919	0.4622		0.9705	-0.2799	0.316	0.03324
Peptidoglycan biosynthesis	0.2006	0.20909	0.56416	1.09403	0.8349		1	-0.95	0.07736	-0.3635
Terpenoid backbone biosynthesis	0.3455	0.28785	0.40131	0.46628	1		1	-0.3472	0.1949	-0.0558
Biosynthesis of nucleotide sugars	0.34425	0.88825	0.34357	0.68049	0.692		0.9705	-0.5127	0.6231	0.00069
Riboflavin metabolism	0.36303	0.49124	0.29573	0.39693	0.8065		1	-0.2328	0.3768	0.06727
Nitrogen metabolism	0.47778	1.2808	0.16831	0.34289	0.5256		0.9705	-0.1939	1.087	0.3094
Tryptophan metabolism	0.12766	0.26782	0.48268	1.04619	0.5074		0.9705	-0.9568	0.05361	-0.355
Other glycan degradation	0.30076	0.41382	0.29321	0.42114	0.9245		1	-0.2603	0.2947	0.00751
Protein export	0.26595	0.39925	0.3262	0.35719	0.2206		0.9705	-0.2971	0.212	-0.06026
RNA polymerase	0.43496	1.6864	0.14532	0.42177	0.06311		0.9705	-0.2531	1.246	0.2896
Flagellar assembly	0.29162	0.76648	0.2703	0.44065	0.4623		0.9705	-0.3788	0.4935	0.02133
Pyruvate metabolism	0.23947	0.28124	0.3213	0.57895	0.7913		1	-0.4228	0.1872	-0.08185
Vancomycin resistance	0.14974	0.15987	0.40574	0.77763	0.9245		1	-0.6687	0.05799	-0.256
Pathways of neurodegeneration - multiple diseases	0.26823	0.88961	0.27893	0.9956	0.9223		1	-0.7077	0.6635	-0.01075
Glycine serine and threonine metabolism	0.15228	0.20788	0.391	0.38185	0.04376		0.9705	-0.4619	-0.04131	-0.2387
Amyotrophic lateral sclerosis	0.2565	0.89181	0.2757	0.99625	0.9686		1	-0.7518	0.6735	-0.01925
Methane metabolism	0.17877	0.2337	0.27891	0.29418	0.3179		0.9705	-0.2913	0.08023	-0.1001
Sulfur relay system	0.27967	0.55944	0.1624	0.31788	0.6012		0.9705	-0.1579	0.4527	0.1173
Ubiquinone and other terpenoid-quinone biosynthesis	0.34713	0.73637	0.08537	0.15022	0.6644		0.9705	-0.03379	0.6809	0.2618
Carbon fixation by Calvin cycle	0.1998	0.23425	0.21519	0.44367	0.1801		0.9705	-0.2646	0.1892	-0.01541
Galactose metabolism	0.13608	0.13973	0.27546	0.49468	0.8646		1	-0.4086	0.0687	-0.1394
Glycolysis / Gluconeogenesis	0.16377	0.18181	0.24645	0.48013	0.9849		1	-0.3676	0.1105	-0.08267
Thiamine metabolism	0.31141	0.54593	0.08771	0.16405	0.1667		0.9705	0.00183	0.5267	0.2237
Biosynthesis of various nucleotide sugars	0.28139	0.75247	0.10549	0.17087	0.7474		0.995	-0.08827	0.6226	0.1759
Longevity regulating pathway - multiple species	0.01537	0.03217	0.36573	0.99233	0.03485		0.9705	-0.9029	-0.03782	-0.3504
Vibrio cholerae infection	0.146	0.335	0.22889	0.54509	0.4684		0.9705	-0.441	0.1861	-0.08283
Cyanoamino acid metabolism	0.13973	0.22665	0.21541	0.31729	0.3365		0.9705	-0.2534	0.1045	-0.07569
D-Amino acid metabolism	0.13405	0.17444	0.21474	0.41952	0.8929		1	-0.3342	0.1017	-0.08071
Histidine metabolism	0.0767	0.1135	0.26786	0.64533	0.7998		1	-0.5888	0.0398	-0.1912
Alanine aspartate and glutamate metabolism	0.1923	0.28082	0.14545	0.2128	0.4055		0.9705	-0.09779	0.2157	0.04685
Oxidative phosphorylation	0.18969	0.20032	0.14661	0.18685	0.8357		1	-0.09228	0.1743	0.04308
Biosynthesis of ansamycins	0.15145	0.22967	0.17404	0.40827	0.3105		0.9705	-0.2644	0.1671	-0.02262
Pentose and glucuronate interconversions	0.25955	0.68216	0.06361	0.07141	0.5095		0.9705	-0.02001	0.5611	0.1959
MAPK signaling pathway - plant	0.02542	0.04876	0.29722	0.99476	0.3755		0.9705	-0.781	0.01597	-0.2718
FoxO signaling pathway	0.02878	0.05138	0.28618	0.9943	0.5535		0.9705	-0.781	0.01937	-0.2574
Peroxisome	0.01537	0.03217	0.28507	0.99525	0.4147		0.9705	-0.781	0.00662	-0.2697
Protein processing in endoplasmic reticulum	0.24338	0.89492	0.05699	0.16723	0.5521		0.9705	-0.1238	0.666	0.1864
Arginine biosynthesis	0.13655	0.15874	0.15841	0.25658	0.5578		0.9705	-0.1712	0.1054	-0.02186
Chemical carcinogenesis - reactive oxygen species	0.01537	0.03217	0.27443	0.99661	0.6432		0.9705	-0.7666	0.01142	-0.2591
Folate biosynthesis	0.15655	0.49129	0.12631	0.2825	0.5728		0.9705	-0.2188	0.3469	0.03024
MAPK signaling pathway - yeast	0.01523	0.03224	0.26503	0.99865	0.9831		1	-0.7602	0.01568	-0.2498
Longevity regulating pathway	0.01523	0.03224	0.26503	0.99865	0.9831		1	-0.7592	0.01791	-0.2498
Legionellosis	0.25767	0.89214	0.01834	0.03527	0.9529		1	-0.01115	0.6965	0.2393
Phosphotransferase system (PTS)	0.05647	0.07797	0.21719	0.5126	0.5745		0.9705	-0.4599	0.02243	-0.1607
Fatty acid metabolism	0.09661	0.27341	0.17589	0.69243	0.3911		0.9705	-0.5042	0.1998	-0.07929
Fatty acid biosynthesis	0.09661	0.27341	0.17589	0.69243	0.3911		0.9705	-0.4887	0.2031	-0.07929
Penicillin and cephalosporin biosynthesis	0.24587	0.5363	0.02516	0.03765	0.01722		0.7099	0.03978	0.5125	0.2207
Biotin metabolism	0.09443	0.27179	0.17589	0.69243	0.3911		0.9705	-0.486	0.2069	-0.08147
Degradation of aromatic compounds	0.11107	0.18579	0.15922	0.26227	0.6109		0.9705	-0.2198	0.09933	-0.04812
Mitophagy - animal	0.25614	0.89199	0.01115	0.02173	0.6777		0.9705	-0.00449	0.701	0.245
beta-Lactam resistance	0.04345	0.09922	0.20807	0.62562	0.2783		0.9705	-0.5229	0.03979	-0.1646
Tuberculosis	0.16832	0.25734	0.06601	0.09434	0.5062		0.9705	-0.02309	0.2474	0.1023
Exopolysaccharide biosynthesis	0.06615	0.16254	0.1598	0.553	0.8157		1	-0.4183	0.1013	-0.09365
Sphingolipid metabolism	0.07258	0.10835	0.15034	0.29024	0.7698		1	-0.2536	0.04676	-0.07773
Biofilm formation - Pseudomonas aeruginosa	0.07249	0.12912	0.14537	0.2099	0.7275		0.9932	-0.2057	0.03446	-0.07289
ATP-dependent chromatin remodeling	0.15844	0.32373	0.05883	0.11447	0.3556		0.9705	-0.02804	0.2823	0.0996
RNA degradation	0.08516	0.1493	0.12175	0.18718	0.2315		0.9705	-0.1558	0.07588	-0.03659
Ascorbate and aldarate metabolism	0.18505	0.65922	0.0178	0.05433	0.8624		1	-0.02469	0.5284	0.1673
Spinocerebellar ataxia	0.13139	0.21075	0.04521	0.05065	0.2826		0.9705	-0.00369	0.1998	0.08618
Other carbon fixation pathways	0.08851	0.27471	0.07298	0.17008	0.5951		0.9705	-0.121	0.1817	0.01551
2-Oxocarboxylic acid metabolism	0.09646	0.1743	0.05568	0.09568	0.7336		0.995	-0.05616	0.1463	0.04078
Phenylpropanoid biosynthesis	0.07541	0.13175	0.06843	0.13576	0.985		1	-0.08672	0.09647	0.00697
Aminobenzoate degradation	0.07541	0.13175	0.06843	0.13576	0.985		1	-0.08315	0.0994	0.00697
Butanoate metabolism	0.06287	0.11059	0.08063	0.17838	0.3012		0.9705	-0.1253	0.06794	-0.01776
Tyrosine metabolism	0.03788	0.11345	0.1036	0.20376	0.3403		0.9705	-0.1855	0.04513	-0.06573
Biofilm formation - Escherichia coli	0.05628	0.08245	0.08382	0.11115	0.5074		0.9705	-0.09089	0.03822	-0.02753
HIF-1 signaling pathway	0.09003	0.16887	0.05001	0.09809	0.6738		0.9705	-0.04767	0.1454	0.04002
Pancreatic secretion	0.08235	0.09811	0.05502	0.07756	0.5815		0.9705	-0.02999	0.09308	0.02733
NOD-like receptor signaling pathway	0.10081	0.3085	0.03444	0.0575	0.6188		0.9705	-0.03567	0.2388	0.06638
Necroptosis	0.1327	0.50114	0	0	0.07995		0.9705	0	0.3884	0.1327
Viral carcinogenesis	0.07163	0.08815	0.06084	0.11487	0.5584		0.9705	-0.06865	0.07984	0.01079
Endocytosis	0.12932	0.50184	0.00257	0.01026	0.294		0.9705	-0.00473	0.3836	0.1268
Salmonella infection	0.10514	0.23756	0.02592	0.02837	0.8942		1	-0.01309	0.2102	0.07922
Bacterial chemotaxis	0.04002	0.08246	0.09062	0.14988	0.2406		0.9705	-0.1411	0.02753	-0.0506
Virion - Hepatitis viruses	0.12892	0.50195	0	0	0.1639		0.9705	0	0.3836	0.1289
Viral life cycle - HIV-1	0.12892	0.50195	0	0	0.1639		0.9705	0	0.3803	0.1289
Glycerophospholipid metabolism	0.03671	0.06724	0.09075	0.18415	0.9823		1	-0.1487	0.02586	-0.05404
Human papillomavirus infection	0.06856	0.08992	0.05565	0.11567	0.5828		0.9705	-0.06038	0.07542	0.0129
Salivary secretion	0.07062	0.09586	0.05179	0.07806	0.9208		1	-0.04356	0.07944	0.01883
Carbohydrate digestion and absorption	0.07062	0.09586	0.05179	0.07806	0.9208		1	-0.04286	0.07956	0.01883
Lysine biosynthesis	0.00922	0.02998	0.1106	0.298	0.00655		0.7099	-0.2646	-0.00466	-0.1014
Photosynthesis	0.0558	0.13613	0.063	0.11546	0.3061		0.9705	-0.0937	0.0869	-0.00721
Propanoate metabolism	0.06614	0.08939	0.04807	0.08293	0.3484		0.9705	-0.04218	0.07655	0.01808
Citrate cycle (TCA cycle)	0.07921	0.14221	0.0343	0.04498	0.5578		0.9705	-0.01322	0.1219	0.04491
Prodigiosin biosynthesis	0.08996	0.27278	0.02066	0.0722	0.5711		0.9705	-0.03062	0.2276	0.06927
Insulin signaling pathway	0.06295	0.1794	0.03571	0.06107	0.5195		0.9705	-0.04652	0.1303	0.02724
Fructose and mannose metabolism	0.04188	0.09252	0.05638	0.1081	0.8626		1	-0.08654	0.05623	-0.0145
Parkinson disease	0.07164	0.21685	0.02422	0.04596	0.6821		0.9705	-0.02477	0.1686	0.04741
Glucagon signaling pathway	0.05962	0.08257	0.03408	0.0463	0.5592		0.9705	-0.01647	0.07084	0.02554
Meiosis - yeast	0	0	0.0913	0.20968	0.01851		0.7099	-0.2022	-0.00194	-0.0913
Fluid shear stress and atherosclerosis	0.0715	0.2169	0.01482	0.01886	0.6938		0.9705	-0.00901	0.1709	0.05668
Primary immunodeficiency	0.07125	0.20647	0.01223	0.048	0.9216		1	-0.02424	0.1774	0.05903
Lysosome	0.02343	0.05747	0.05856	0.14735	0.7654		1	-0.1166	0.02599	-0.03512
Selenocompound metabolism	0.06312	0.18552	0.015	0.04188	1		1	-0.02006	0.1475	0.04811
Diabetic cardiomyopathy	0.05729	0.16105	0.01433	0.02305	0.4705		0.9705	-0.01598	0.1275	0.04296
Benzoate degradation	0.03408	0.05753	0.0357	0.07818	0.6775		0.9705	-0.04697	0.04476	-0.00162
Proteasome	0.00193	0.00626	0.06334	0.24657	0.9216		1	-0.188	0.00341	-0.06141
Inositol phosphate metabolism	0.03967	0.11362	0.02414	0.07746	0.455		0.9705	-0.04667	0.08721	0.01553
beta-Alanine metabolism	0.03463	0.08187	0.02797	0.07821	0.3388		0.9705	-0.05408	0.06326	0.00666
Lipoic acid metabolism	0.05428	0.13269	0.00647	0.01056	0.6598		0.9705	0.00071	0.1244	0.04781
Central carbon metabolism in cancer	0.04303	0.07516	0.01494	0.02438	0.8157		1	-0.00511	0.07001	0.02809
Basal transcription factors	0.04637	0.10741	0.0088	0.02096	0.618		0.9705	-0.00366	0.09727	0.03757
Mineral absorption	0.01997	0.07903	0.03503	0.10266	0.2209		0.9705	-0.0869	0.04441	-0.01506
Type II diabetes mellitus	0.04013	0.07591	0.01277	0.02409	0.7137		0.9862	-0.0061	0.06553	0.02736
Viral replication	0.05021	0.18184	0.00057	0.00229	0.294		0.9705	-0.0007	0.1452	0.04964
Insulin resistance	0.02924	0.06308	0.02115	0.03648	0.8413		1	-0.02271	0.0463	0.0081
Chloroalkane and chloroalkene degradation	0.0002	0.00081	0.0494	0.17575	0.1441		0.9705	-0.1422	7.0E-5	-0.0492
Fatty acid degradation	0.0002	0.00081	0.0494	0.17575	0.1441		0.9705	-0.1423	9.0E-5	-0.0492
Naphthalene degradation	0.0002	0.00081	0.0494	0.17575	0.1441		0.9705	-0.1422	7.0E-5	-0.0492
Amoebiasis	0.0002	0.00081	0.0494	0.17575	0.1441		0.9705	-0.1421	9.0E-5	-0.0492
Cytoskeleton in muscle cells	0.04047	0.13835	0.00869	0.03018	0.743		0.995	-0.01708	0.1147	0.03178
Alzheimer disease	0.03364	0.1111	0.0111	0.02073	0.3198		0.9705	-0.0141	0.08246	0.02254
Pathogenic Escherichia coli infection	0.03364	0.1111	0.0111	0.02073	0.3198		0.9705	-0.0146	0.081	0.02254
Platinum drug resistance	0.01108	0.03983	0.03219	0.1019	0.4279		0.9705	-0.07717	0.01995	-0.0211
Valine leucine and isoleucine degradation	0.01333	0.02554	0.02798	0.07672	0.7506		0.995	-0.05628	0.01736	-0.01466
Influenza A	0	0	0.04128	0.16511	0.3485		0.9705	-0.1238	0	-0.04128
Valine leucine and isoleucine biosynthesis	0.01964	0.03348	0.01862	0.04832	0.9831		1	-0.03283	0.02787	0.00103
Proximal tubule bicarbonate reclamation	0.01429	0.04258	0.02315	0.03919	0.3962		0.9705	-0.03584	0.02006	-0.00886
Systemic lupus erythematosus	0.03666	0.14663	4.0E-5	0.00016	1		1	-0.00012	0.11	0.03662
AMPK signaling pathway	0.01355	0.04214	0.02115	0.03648	0.3712		0.9705	-0.031	0.02113	-0.0076
Adipocytokine signaling pathway	0.01355	0.04214	0.02115	0.03648	0.3712		0.9705	-0.03069	0.02144	-0.0076
PI3K-Akt signaling pathway	0.01355	0.04214	0.02115	0.03648	0.3712		0.9705	-0.03384	0.02142	-0.0076
PPAR signaling pathway	0.01355	0.04214	0.02115	0.03648	0.3712		0.9705	-0.03194	0.01988	-0.0076
Type I diabetes mellitus	0.01654	0.02596	0.01707	0.0352	0.9524		1	-0.02366	0.01945	-0.00053
Lipid and atherosclerosis	0.01654	0.02596	0.01707	0.0352	0.9524		1	-0.02342	0.01929	-0.00053
Styrene degradation	0.02195	0.05465	0.01011	0.02388	1		1	-0.01324	0.04331	0.01183
Glycosphingolipid biosynthesis - globo and isoglobo series	0.01408	0.03896	0.01776	0.0336	0.3857		0.9705	-0.0253	0.02246	-0.00368
Degradation of flavonoids	0.021	0.07485	0.01072	0.019	0.6178		0.9705	-0.0162	0.05173	0.01029
Nonribosomal peptide structures	0.01192	0.02931	0.01507	0.03343	1		1	-0.02455	0.01999	-0.00316
Phenazine biosynthesis	0.01048	0.02508	0.01466	0.04571	0.6983		0.9709	-0.0335	0.01902	-0.00418
Bacterial invasion of epithelial cells	0.01542	0.03234	0.00931	0.0232	0.6517		0.9705	-0.01118	0.02571	0.0061
Prion disease	0.01187	0.0469	0.01263	0.03549	0.3911		0.9705	-0.02841	0.02999	-0.00076
Glycosaminoglycan degradation	0.00716	0.01365	0.01683	0.03305	0.5156		0.9705	-0.02767	0.00545	-0.00968
Glycerolipid metabolism	0.01479	0.03997	0.00506	0.01145	0.8906		1	-0.00613	0.03203	0.00973
Various types of N-glycan biosynthesis	0.00449	0.01177	0.01513	0.03321	0.285		0.9705	-0.02938	0.00451	-0.01064
Glycosphingolipid biosynthesis - ganglio series	0.00449	0.01177	0.01513	0.03321	0.285		0.9705	-0.02898	0.00467	-0.01064
Signaling pathways regulating pluripotency of stem cells	0	0	0.01924	0.07332	0.03885		0.9705	-0.05635	-0.0001	-0.01925
Monobactam biosynthesis	0.00107	0.00302	0.01581	0.04673	0.01868		0.7099	-0.03958	-0.00029	-0.01475
Efferocytosis	0.01007	0.03255	0.00667	0.01874	1		1	-0.01187	0.02325	0.0034
cAMP signaling pathway	0.01173	0.04694	0.00323	0.00926	0.6282		0.9705	-0.00741	0.0331	0.0085
Hypertrophic cardiomyopathy	0.01173	0.04694	0.00323	0.00926	0.6282		0.9705	-0.00665	0.03405	0.0085
Oxytocin signaling pathway	0.01173	0.04694	0.00323	0.00926	0.6282		0.9705	-0.00627	0.03519	0.0085
Apelin signaling pathway	0.01173	0.04694	0.00323	0.00926	0.6282		0.9705	-0.00665	0.03519	0.0085
Cardiac muscle contraction	0.01173	0.04694	0.00323	0.00926	0.6282		0.9705	-0.00646	0.03405	0.0085
Dilated cardiomyopathy	0.01173	0.04694	0.00323	0.00926	0.6282		0.9705	-0.00741	0.03405	0.0085
Insulin secretion	0.01173	0.04694	0.00323	0.00926	0.6282		0.9705	-0.00646	0.03519	0.0085
Arrhythmogenic right ventricular cardiomyopathy	0.01173	0.04694	0.00323	0.00926	0.6282		0.9705	-0.00646	0.03519	0.0085
Circadian entrainment	0.01173	0.04694	0.00323	0.00926	0.6282		0.9705	-0.00646	0.03519	0.0085
Adrenergic signaling in cardiomyocytes	0.01173	0.04694	0.00323	0.00926	0.6282		0.9705	-0.00741	0.03405	0.0085
Calcium signaling pathway	0.01173	0.04694	0.00323	0.00926	0.6282		0.9705	-0.00646	0.03405	0.0085
Biosynthesis of unsaturated fatty acids	0.01082	0.02698	0.00403	0.00769	0.8679		1	-0.0042	0.02191	0.00679
Streptomycin biosynthesis	0.00502	0.01645	0.00977	0.02457	0.6579		0.9705	-0.01852	0.00908	-0.00475
Staphylococcus aureus infection	0.002	0.00443	0.01071	0.0218	0.4629		0.9705	-0.02069	0.00057	-0.00871
Polyketide sugar unit biosynthesis	0.00295	0.00934	0.00953	0.02465	0.6123		0.9705	-0.01992	0.00379	-0.00658
Huntington disease	0.00014	0.00055	0.0094	0.0352	0.5265		0.9705	-0.02761	0.00028	-0.00926
Caprolactam degradation	0.0035	0.01135	0.00587	0.01416	0.4223		0.9705	-0.0115	0.00646	-0.00238
Limonene degradation	0.0035	0.01135	0.00587	0.01416	0.4223		0.9705	-0.01169	0.00575	-0.00238
Proteoglycans in cancer	0.00716	0.02086	0.00176	0.00311	0.9432		1	-0.00163	0.0166	0.0054
Ribosome biogenesis in eukaryotes	0.00716	0.02086	0.00176	0.00311	0.9432		1	-0.00158	0.01897	0.0054
Chlorocyclohexane and chlorobenzene degradation	0.0089	0.03562	0	0	0.3485		0.9705	0	0.02672	0.00891
Xylene degradation	0.0089	0.03562	0	0	0.3485		0.9705	0	0.02672	0.00891
Thyroid hormone synthesis	0.00434	0.00931	0.00332	0.01178	0.4223		0.9705	-0.00683	0.00782	0.00102
Wnt signaling pathway	0.00679	0.02581	0.00079	0.0022	1		1	-0.00158	0.01971	0.006
Teichoic acid biosynthesis	0.00571	0.01122	0.00126	0.00389	0.298		0.9705	-0.00066	0.01051	0.00445
Arginine and proline metabolism	0.00412	0.01437	0.00226	0.00734	0.6547		0.9705	-0.00406	0.01079	0.00186
Ubiquitin mediated proteolysis	0.00339	0.01235	0.00222	0.00888	0.5763		0.9705	-0.00606	0.00928	0.00117
Pertussis	0.00352	0.00906	0.00162	0.00637	0.6123		0.9705	-0.00319	0.00716	0.0019
Vitamin B6 metabolism	0.00051	0.00096	0.00454	0.01288	0.2566		0.9705	-0.01114	0.00014	-0.00402
Fanconi anemia pathway	0.0008	0.0022	0.00421	0.01686	0.6282		0.9705	-0.0122	0.00169	-0.00341
Yersinia infection	0.00294	0.00933	0	0	0.1639		0.9705	0	0.0075	0.00294
GABAergic synapse	0.00074	0.00295	0.00201	0.00803	1		1	-0.00602	0.00168	-0.00127
Glutamatergic synapse	0.00074	0.00295	0.00201	0.00803	1		1	-0.00602	0.00148	-0.00127
Isoquinoline alkaloid biosynthesis	0.00046	0.00182	0.00217	0.0071	0.5763		0.9705	-0.00526	0.00091	-0.00171
Novobiocin biosynthesis	0.00046	0.00182	0.00217	0.0071	0.5763		0.9705	-0.00568	0.00091	-0.00171
Tropane piperidine and pyridine alkaloid biosynthesis	0.00046	0.00182	0.00217	0.0071	0.5763		0.9705	-0.00568	0.00095	-0.00171
Phenylalanine metabolism	0.00046	0.00182	0.00217	0.0071	0.5763		0.9705	-0.00568	0.00091	-0.00171
MAPK signaling pathway - fly	0.00228	0.00875	0.00024	0.00096	0.5763		0.9705	-0.00048	0.00657	0.00204
Carotenoid biosynthesis	0.0019	0.00618	0.00028	0.0011	0.5265		0.9705	-0.00055	0.00495	0.00162
Cutin suberine and wax biosynthesis	0	0	0.00205	0.0082	0.3485		0.9705	-0.00615	0	-0.00205
Arabinogalactan biosynthesis - Mycobacterium	0.00167	0.00669	0.00033	0.00133	1		1	-0.00067	0.00502	0.00134
Neomycin kanamycin and gentamicin biosynthesis	0.00183	0.00733	0	0	0.3485		0.9705	0	0.0055	0.00183
Glutathione metabolism	0.0006	0.0024	0.0008	0.00319	1		1	-0.00239	0.0018	-0.0002
Protein digestion and absorption	0.00095	0.00381	0	0	0.3485		0.9705	0	0.00285	0.00095
Non-homologous end-joining	0.0007	0.00171	0	0	0.07995		0.9705	0	0.00158	0.0007
Secondary bile acid biosynthesis	0.00011	0.00043	0.00055	0.00157	0.5265		0.9705	-0.00128	0.00021	-0.00045
Flavone and flavonol biosynthesis	0.00056	0.00225	5.0E-5	0.0002	1		1	-0.0001	0.00169	0.00051
Phosphonate and phosphinate metabolism	0.00054	0.00218	0	0	0.3485		0.9705	0	0.00164	0.00054
Biosynthesis of siderophore group nonribosomal peptides	0	0	0.00014	0.00056	0.3485		0.9705	-0.00042	0	-0.00014
